# Supplementary material for: Efficient Confirmation of Plant Viral Proteins and Identification of Specific Viral Strains by nanoLC-ESI-Q-TOF Using Single-Leaf-Tissue Samples
Source: Pathogens. 2020 Nov 19;9(11):966. doi: 10.3390/pathogens9110966 (PMC7699591; doi:10.3390/pathogens9110966)
Supplement: Supplementary file 1 [file pathogens-09-00966-s001.zip]

Archive with 7 entries (7 files):
- Supplementary Figure SF1.jpg
- Supplementary file 2.txt
- Supplementary file 3.txt
- Supplementary file 5.zip
- Supplementary file 1 - XML.docx
- Supplementary file 4 - XML.docx
- Supplementary Table ST1 - XML.docx
